# Supplementary material for: Design of a Single-Material Complex Structure Anthropomorphic Robotic Hand
Source: Micromachines (Basel). 2021 Sep 18;12(9):1124. doi: 10.3390/mi12091124 (PMC8465045; doi:10.3390/mi12091124)
Supplement: Supplementary file 1 [file micromachines-12-01124-s001.zip]

Archive with 1 entries (1 files):
- One Material Hand.mp4
